# Supplementary material for: A New Topical Candidate in Acne Treatment: Characterization of the Meclozine Hydrochloride as an Anti-Inflammatory Compound from In Vitro to a Preliminary Clinical Study
Source: Biomedicines. 2022 Apr 19;10(5):931. doi: 10.3390/biomedicines10050931 (PMC9138413; doi:10.3390/biomedicines10050931)
Supplement: Supplementary file 1 [file biomedicines-10-00931-s001.zip]

Archive with 1 entries (1 files):
- biomedicines-1668422-supplementary.pdf
